# Supplementary material for: Horizontally acquired antibacterial genes associated with adaptive radiation of ladybird beetles
Source: BMC Biol. 2021 Jan 14;19:7. doi: 10.1186/s12915-020-00945-7 (PMC7807722; doi:10.1186/s12915-020-00945-7)
Supplement: Supplementary file 2 — Additional file 2: Raw Ct values of quantitative PCR. [file 12915_2020_945_MOESM2_ESM.tab]

treat/gene	head1	head2	head3	head4	head5	gut1	gut2	gut3	gut4	gut5	abdomen1	abdomen2	abdomen3	abdomen4	abdomen5	larva1	larva2	larva3	larva4	larva5	pupa1	pupa2	pupa3	pupa4	pupa5	adult1	adult2	adult3	adult4	adult5	pbs1	pbs2	pbs3	pbs4	pbs5	ecoli1	ecoli2	ecoli3	ecoli4	ecoli5	bsubtilis1	bsubtilis2	bsubtilis3	bsubtilis4	bsubtilis5
CM-C1a	27.02	31.74	31.19	29.27	-	28.73	24.63	30.77	31.53	-	31.14	27.02	28.80	25.26	-	21.61	18.83	20.64	-	-	20.47	20.74	21.22	20.88	22.30	20.70	21.20	21.92	20.61	20.77	26.80	25.51	24.38	25.72	25.07	24.00	24.25	22.49	23.96	-	22.00	22.01	21.84	21.80	20.69
CM-C1b	31.24	35.19	27.81	28.92	-	28.52	28.14	28.21	28.92	-	28.77	28.09	29.84	28.03	-	25.54	24.89	25.75	-	-	31.52	28.21	25.25	25.65	27.32	28.32	28.27	27.87	26.76	28.22	21.90	21.18	21.27	20.16	20.79	20.92	19.98	18.37	19.62	-	19.53	19.48	19.14	19.51	18.52
CM-C2	28.26	33.58	26.11	26.91	-	29.63	28.94	30.66	31.15	-	29.65	27.11	27.71	26.80	-	23.13	21.40	23.57	-	-	21.55	24.03	24.89	25.10	31.19	25.32	25.41	24.18	22.59	24.84	19.35	20.28	20.97	20.26	20.06	19.76	19.54	18.60	19.30	-	18.61	18.23	19.07	18.39	18.12
CM-reference1	27.05	31.80	27.17	27.37	-	26.55	26.13	28.63	28.76	-	33.01	27.20	28.77	26.72	-	24.83	25.57	22.53	-	-	23.41	23.60	24.14	24.49	26.39	23.23	23.53	23.33	23.63	23.19	23.68	23.85	23.85	23.78	23.37	23.41	22.46	23.20	23.09	-	23.22	23.28	23.35	23.58	22.71
CM-reference2	25.85	30.95	27.52	28.73	-	26.02	23.28	26.19	25.87	-	30.25	24.47	27.48	24.95	-	18.84	19.77	19.13	-	-	18.14	18.49	20.32	18.73	22.02	20.09	20.00	20.00	20.35	20.32	19.59	19.56	19.86	20.47	19.71	20.35	20.40	19.14	19.93	-	19.46	20.15	19.93	20.53	19.54
HA-C1a	23.19	28.44	23.85	27.64	-	26.71	26.44	27.52	26.55	26.38	26.27	26.80	22.95	26.81	-	23.46	24.85	20.11	24.55	-	24.23	24.75	25.11	25.10	-	20.89	27.98	-	21.21	25.06	24.57	23.72	-	23.55	22.11	27.22	26.75	26.29		25.23	23.15	21.84	21.09	20.32	-
HA-C1b	27.46	26.24	20.09	23.42	-	22.46	21.87	20.19	24.54	21.97	24.53	24.33	23.96	24.73	26.16	21.57	24.35	22.50	22.30	-	-	22.24	24.90	-	-	-	23.60	22.23	21.58	23.26	21.83	22.19	23.49	21.87	21.85	21.80	22.11	22.59	23.00	22.55	21.36	21.52	20.55	19.40	-
HA-C2	27.08	28.31	30.86	28.73	-	25.62	26.39	29.21	29.49	26.52	24.68	24.90	22.80	25.58	36.64	24.49	21.50	21.42	22.72	25.23	25.64	25.35	23.94	25.84	-	29.50	25.39	26.90	23.15	24.88	20.02	21.52	21.50	21.29	20.57	22.71	22.98	21.21	20.83	22.56	21.92	19.96	20.95	19.89	-
HA-reference1	22.66	24.22	24.41	25.68	-	21.58	21.36	22.05	26.50	22.26	22.70	20.96	21.64	23.58	25.28	20.97	20.98	21.71	21.57	-	21.47	21.55	22.61	22.58	-	22.94	22.01	23.27	21.76	21.90	21.94	21.81	21.88	22.09	21.76	27.23	22.60	22.30	21.55	22.80	24.84	23.23	23.38	22.67	-
HA-reference2	21.87	21.58	21.42	24.11	-	20.49	19.97	19.63	23.36	20.85	21.68	19.97	19.96	20.78	29.79	19.57	21.20	20.00	20.72	18.89	20.71	19.72	20.84	20.85	-	22.67	20.92	20.20	19.99	20.46	20.10	20.71	19.99	20.50	20.00	23.73	20.64	20.81	20.83	19.96	21.12	20.60	21.84	20.84	-
PJ-C1a	27.71	25.75	26.49	30.03	27.74	28.53	29.34	33.23	32.24	29.51	25.18	24.13	26.27	25.28	26.45	25.98	23.13	20.87	22.69	-	23.91	21.42	22.66	22.41	-	26.79	26.22	24.98	27.25	26.07	25.94	24.45	24.57	-	-	24.22	22.33	-	-	-	19.86	18.94	19.28	-	-
PJ-C1b	25.85	22.79	23.01	22.42	24.60	22.42	24.57	23.79	23.74	22.11	22.12	22.26	23.67	24.34	23.04	19.95	23.04	23.23	23.85	-	20.59	23.57	21.55	29.40	-	23.61	21.99	21.89	21.22	22.80	23.71	20.32	20.00	-	-	19.84	19.13	-	-	-	17.95	19.17	18.04	-	-
PJ-C2	33.13	28.05	27.31	25.40	27.57	36.25	29.72	28.49	26.76	23.50	28.81	27.74	28.09	26.45	27.35	24.74	35.19	26.38	26.73	-	-	25.65	26.41	28.69	-	23.56	24.97	-	26.85	24.50	-	24.32	25.57	-	-	21.51	21.81	-	-	-	22.30	22.44	21.61	-	-
PJ-reference1	23.24	20.81	21.13	23.98	22.75	20.06	22.45	22.56	22.25	20.01	20.31	19.36	21.98	23.00	22.26	20.02	19.44	19.62	17.91	-	19.72	21.27	19.38	21.40	-	21.57	20.64	20.21	21.18	21.29	19.56	18.89	18.51	-	-	18.92	17.76	-	-	-	17.55	16.90	17.35	-	-
PJ-reference2	21.24	18.97	19.11	21.90	20.43	18.21	19.91	19.78	20.60	18.45	17.88	17.85	20.84	20.84	20.07	17.65	17.44	17.18	17.63	-	16.83	19.34	19.40	19.81	-	19.20	18.77	18.92	18.65	19.12	18.47	20.77	20.69	-	-	20.38	19.60	-	-	-	19.65	18.81	19.66	-	-
HV-C1	25.20	25.80	24.74	26.92	23.11	22.85	23.68	21.85	24.10	21.10	23.78	23.41	24.24	25.04	-	-	-	-	-	-	-	-	-	-	-	-	-	-	-	-	27.18	26.60	20.11	22.41	-	22.35	22.92	25.82	21.95	-	18.67	20.06	19.68	-	-
HV-C2	32.72	33.53	35.00	32.53	31.43	33.03	32.21	32.82	28.72	27.56	30.81	30.34	31.46	31.30	-	-	-	-	-	-	-	-	-	-	-	-	-	-	-	-	29.10	19.97	17.32	17.02	-	20.26	22.95	24.94	20.49	-	22.64	23.14	23.32	-	-
HV-reference1	25.91	25.42	24.12	23.71	24.78	27.21	28.94	27.25	25.72	25.77	27.48	25.43	27.34	25.49	-	-	-	-	-	-	-	-	-	-	-	-	-	-	-	-	21.31	16.91	15.51	14.44	-	18.21	15.07	16.85	17.78	-	18.77	25.56	20.78	-	-
HV-reference2	18.25	17.74	16.82	18.06	18.83	23.54	19.74	22.34	22.86	22.56	18.64	18.21	18.78	18.56	-	-	-	-	-	-	-	-	-	-	-	-	-	-	-	-	15.87	15.28	15.64	14.77	-	14.52	15.06	14.51	15.54	-	17.82	18.60	18.47	-	-
