# Supplementary material for: Horizontally acquired antibacterial genes associated with adaptive radiation of ladybird beetles
Source: BMC Biol. 2021 Jan 14;19:7. doi: 10.1186/s12915-020-00945-7 (PMC7807722; doi:10.1186/s12915-020-00945-7)
Supplement: Supplementary file 3 — Additional file 3: Multiple sequence alignment of the representative cwh protein sequences. [file 12915_2020_945_MOESM3_ESM.fas]

>Cryptolaemus_montrouzieri_CMC1a
FAKTVYAEARGEPENGQEAVAWVIKNRAAKNR--------S-YWGGSKIGNVCKQKG-------QFECWNGVS--DIPI-----H--EKDSYNKIKKMTD------RVYDAPL-SSDTT------GGCDHYNNPKKEG-----------YPGW-----TNNCDRVMDIGDHVFY
>Cryptolaemus_montrouzieri_CMC1b
FAKTVYGEARGEPEDGQEAVAWVIKNRAAADR--------S-YWGGRRIKNVCLHPG-------QFEVWDDCD--DIPI-----R--EPQLYRRIKKMTD------RIYDAPL-SDDPT------GGCDHYNNPSKEG-----------YPAW-----TQNCRRVMKIGNHQFY
>Cryptolaemus_montrouzieri_CMC2
FAKTVYGEARGEPEEGQIWVAWVIKNRARANK--------S-YWGGSKIGDVCRKPL-------QFSSWNGKS--DIVV-----N--DRRTYEKIKRLTD------SIYDAPA-SEDPT------GSSDHFHSKNMKK-----------YPSW-----IRNCNEVKTIGNHIFY
>XP_021965945_Folsomia_candida
LAKTIYAEARGEPDEGQRAVGHVIRNRAEKNR--------D-YWGGSTI-GVCVKHQ-------QFECWNGRS--DIDI-----H--EPQAYQKAQRIAD------EVLSSGD--HDPS------RGSTHYNNPDKE------------DPEW-----ARKIPKTVKIGNHQFY
>XP_021965998_Folsomia_candida
LAKTIYAEARGEPDEGQRAVAHVIKNRAAKNR--------D-YWGGSSVKGVCLKDK-------QFECWNGRS--DIDI-----N--EPHAYQKAQRIAD------EVLSSRDPRNDPS------RGSTHYNNPDKE------------DPDW-----GRKIPKTTKIGKHQFY
>XP_032787080_Daphnia_magna
LHKTIFAEARGEPELGQRAVAWVIKNRADQNQ--------A-YWGGNTIIGVCLHPF-------QFECWNLDR--SHLIDEAIRS--EPDAFNAIDVWLP------EVYLN----PDPT------DGADHYNNPDKEG-----------YPPW-----TNNIASVIKLGNHQFY
>XP_032789438_Daphnia_magna
LKRTVFAEARGEPEEGQRAVAWVIKNRANQGT--------K-YSKDGTIAGVCLKPY-------QFSCWNQDQ--IHLIEQGIKK--ERHLYDAMDEWLP------KVYSS----PDPT------GGADHYFCPSKIP-----------TPDW-----VKNCEFKVEIGNHKFY
>XP_032797032_Daphnia_magna
LKKTVFAEARGESKEGQRAVAWVIKNRANQGT--------K-YSKDGTIAGVCLKPY-------QFSCWNEDE--KHLIEQGIKK--ERHVYDAMDEWLP------KVYES----SDPT------GGADHYFCPSKIP-----------TPDW-----VKNCEFKGEIGNHKFY
>OWA51662_Hypsibius_dujardini
LQKTIYGEARGEGERGKKAVAWVIKNRVDQGK--------A-YWGGADYEKVCRMPG-------QFECWNNKS--DIVV-----T--DDAVFAKIGKLIYDPETELSVYDS----DDPT------DSADHFHNPPIDVHN---NPKTGGKPNW-----LPNCDFKCDIGKHRFY
>OQV19648_Hypsibius_dujardini
LQKTIYGEARGESKAGQVAVAWVIKNRVDQNK--------S-YWGGDSYEGVCMHPR-------QFECWNKG---DIAV-----K--ELDAFNQIGAWLP------TVFKDH---PDLT------KKADHFHNPGTDTQN---NPATGGKPNW-----LANVEKTVEIGDHRFY
>ODM98103_Orchesella_cincta
LSKTIYEEARGEPEVGQEWVGHVIMNRARQ--------------RGISIAEVCLQPY-------QFECWNGRAPGDLQI-----R--ESGAYEVSKRVAR------MVMN-RT--HDPT------GGCDHYNNPTNE------------NADW-----VNRVTFVRQIGGHHFY
>XP_035712595_Folsomia_candida
LAQTVYLEARGESEKGWKWVAWVIKTRAALGA------NGV-TYWGKTVQTVCVKG--------QFECYDAGK--DTTI-----K--DNELYKKIKAVTD------AVYDAEF-STDPTRKADQNRGADHYHNPNTQGEW-------KKSEGW-----RANCDKVATIGNHVFY
>WP_062381972_Pseudomonas_abietaniphila
LARTLWGEARGEGLAGMVAVAWSIRNRVEDGKE-----K---SWWGEGYAGVCQKPY-------QFSCWNKGDPNQPYL-TGAKQI-PFRELAQCRIAAD------QVIDGRV--ADPT------GGATHYYAASMPS-----------APKW-----ANGAKKTLTLGNHIFF
>ATN93577_Pseudomonas_phage
LARTLWGEARGEGPDGQVAVAWTIRNRVFDGKA-----K---SWWGEGYAGVCLKPW-------QFSCWNQNDPNYAYL-SGAKPI-PAAQFAQAQCAAD------QVMSGSV--PDPT------GGATHYYATTMPK-----------APAW-----AAKAKQTLRLGHHVFF
>WP_055137005_Pseudomonas_corrugata
LALTLWGEARGEGVAGQIAVARTIRNRVEDGKA-----R---SWWGEGYVGVCLKPY-------QFSCWNRSDPNYPFL-SGVKPI-PPDQFAQALRVAD------RVISSID--PDIT------RGATHYYAITMLK-----------PPAW-----AAKATQTLRLGNHLFF
>WP_030141954_Pseudomonas_fluorescens
LARTLWAEARGEGLAGQVAVGCVIRNRVNDGKD-----R---SWWGEGYTGVCLKPY-------QFSCWNKNDPNYPYL-RGAKPI-PPKQFAQAQRAAD------LVISGVE--PDMT------KGATHYYATTMPK-----------PPTW-----VQGATETFRLGNHVFF
>WP_128711645_Pseudomonas_aeruginosa
LTKTIWGEARGEGREGMIAVAWVILNRAAIGG-----------WWGNSIETVCLKPL-------QFSCWNANDPNAPYM-RGRKAI-PGHQYTAAREAAL------AAVEGYE--KDPT------LGATHYYAPKAVK-----------EPAW-----AKTATKTTQIGGHIFF
>WP_081944394_Thalassospira_australica
LARTLYGEARGEELAGIEAVASVILNRVAVAQS-----RGR-YWWGHDIKSVCLKPA-------QFSCWNEADPNRKKL-LAISP--RDRAYRLCKRIAK------RAVTGDL--PDQT------DGATHYHTHAV-------------DPYW-----ARGHVPVAEIGGHLFY
>WP_085619508_Thalassospira_alkalitolerans
LARTLYGEARGEALAGIEAVACVILNRVAFAKA-----RGR-YWWGNTMAEVCLKPG-------QFSCWNAKDPNRGKL-LKLSP--RDPAYRLCKRVAR------RAMAGDI--ADQT------EGATHYHTPAV-------------DPYW-----ARGHVPVAEIGGHLFY
>WP_092614132_Roseospirillum_parvum
LARTLYGEARGEPVRGKEAVASVVLNRVRRARQ-----RGG-WWWGTTITEVCLKPW-------QFSCWNLGDPNRPRI-EAVGE--GDRVFRSCQRIAE------RALAGTL--PDPT------GGATHYHARGV-------------HPPW-----AWHQAPSAEIGRHLFY
>WP_097278231_Caenispirillum_bisanense
LARTLWGEARGEPVRGQEAVAAVVLNRVARAQA-----RGGRWWWGASVTEVCLKPW-------QFSCWNANDPNRPRL-LALTP--QTRGFAGALRIAR------RAVAGNL--ADPT------DGATHYHARGI-------------HPPW-----AWRLVPCAEIGRHLFY
>WP_009542393_Caenispirillum_salinarum
LARTIWGEARGEPVRGKEAVACVVLNRVARSLD-----RPGGYWWGGSVVEVCHKPW-------QFSCWNEGDPNRAKL-LKVTP--RDPAFAACLRIAR------RALAGRL--PDPT------AGATHYHARGI-------------HPPW-----AWRLIPCAEIGRHLFY
>WP_024080465_Magnetospirillum_gryphiswaldense
LARTLWGEARGEPVRGIEAVAAIIVNRVRHAQA-----RGDRYWWGNSIEQVCQKPW-------QFSCWNEGDPNRAKL-LAVTE--RDRSFRICLRVAR------RAAAGVL--DDPT------RGATHYHTRAV-------------LPPW-----ARHRLPSAEIGNHLFY
>WP_119679670_Indioceanicola_profundi
LARTLWGEARGEGMAGMEAVAAVIMNRVAQARR-----RGR-MWWGNSVAEVCRKPR-------QFSCWNAGDPNRAKL-LAVDS--TDPVFALALRIAR------RAAAGGL--PDPT------AGATHYHARGV-------------RPEW-----AAGRQPMAEIGRHLFY
>WP_012568249_Rhodospirillum_centenum
LARTLWGEARGESVRGMEAVAAVVMNRVAAARA-----GRV-RWWGRTVAEVCRAPW-------QFSCWNEGDPNRPRL-LAVTA--ADPAFAAALRIAR------RAVAGTL--GDPT------GGATHYHHGGI-------------TPSW-----AAGRAPCAEIGRHLFY
>WP_132939392_Varunaivibrio_sulfuroxidans
LARTLYGEARGESLAGKEAIAAVVINRVARAKT-----RGG-YWWGDTIAEVCQKPW-------QFSCWNESDPNRRKI-LAVRS--GNRIFDSCLRIAR------RAEAGLL--RDET------KGATHYHACNI-------------NPPW-----ARGKAASVEIGRHLFY
>WP_014103365_Micavibrio_aeruginosavorus
LARTVWGEARGEGSAGMQAVAAVIVNRVKVADA-----HGGKFWWGNSIIGVCQKPY-------QFSCWNDNDPNRAKL-MGVSE--ADIHFATAVRIAR------RAVAGVL--DDPT------FGATHYHAAGI-------------TPPW-----TRGEKPLTVIGRHIFY
>WP_069186143_Terasakiella_magnetica
MARTLYGEARGEKVRGLEAIACVIINRVEKALE-----KGG-YWWGSDVENVCLRPW-------QFSCWNPNDPNREKV-LVVQK--SNKIFATCLRVAR------RALYGGV--KDPT------GGATHYHRHGL-------------LPAW-----AGKQIPCAEVGNHVFY
>WP_028880568_Terasakiella_pusilla
LARTLYGEARGEKVRGIEAVACVIINRVEKALK-----RGG-YWWGSDVEKVCLKPW-------QFSCWNVNDPNREKI-LQVDR--QNKVFATCLRVAR------RAVFGAL--TDMT------GGATHYHVDGL-------------LPAW-----ARYQIPCVEIGQHVFY
>WP_094303078_Azospirillum_brasilense
LARTLWGEARGESVRAMEAVAAVVMNRVGRARD-----QGG-WWWGNDVVAVCRLPG-------QFPCWDPDAPGRLRL-LSVTA--ADPVFAVAQRIAR------RAVAGLL--DDPT------GGATHLHRAGA-------------NPQW-----AQGRSVCAAIGGFQFY
>WP_083383061_Lysobacter_enzymogenes
LARTIWGEARGEPVQGQEAVANVVMNRVRKRR----------KRWGLTVEAVCRMPK-------QFSCWNPGGANYPKL-IKVDS--SNASFGVCLDIAR------RAVNGEL--ADRT------GGSTHYHTRTV-------------APEW-----SRGHSPAAAIGNHVFF
>WP_139938244_Emcibacter_nanhaiensis
LARTLWGEARGEGRAGMEAVAAVIMNRYNASA----------WYSGPTIAAVARKKY-------QFSCWNPKDPNYDKL-LSVDE--TDPLFALALEIAD------NAIAGKL--ADPT------DGATHYFASYIA------------APDW-----SYGAQQTAKIGKHLFY
>WP_109922844_Zavarzinia_compransoris
LARTLWGEARGEGVPGMAAVAGVVVNRMLASARLVAAGREAAWWCGPDAVSVCRAPW-------QFSCWNLGDPNRGRI-EALAA--DGAVLLPARTIAD------AALDGRL--GDST------FGADHYHARGV-------------LPAW-----ARGRRPVVAIGRHLFY
>WP_048835426_Acetobacter_orleanensis
AARTAWGEARGEGPHGMQAVLNVIGNRAAQPG-----------WWGHDIASVCTAPA-------QFSCWNKQDPNRTLL-LHVAH--TNAQFQQAYALAS------QLCSQTL--SDLT------GGADHYYDWRGV------------KPEW-----VQNKFFTKTIGHHAFY
>WP_077931239_Acetobacter_persici
AARTAWGEARGEGLRGMQAVLNVIGNRAARPG-----------WWGRDIASVCTAEA-------QFSCWNMQAPNRAAL-LAVTQ--ADPQFRQASVLAA------QLCRQQL--SDLT------AGADHYYDWRGA------------KPVW-----ARKQFFTKTIGHHAFY
>WP_035382286_Acetobacter_tropicalis
AARTAWGEARGEGAQGMQAVLNVVHNRVAQPG-----------WWGRDVISVCRAPS-------QFSCWRTQDPNRTKL-LTVTA--ENPQFHEALLLAF------QMELGQL--PDLT------DGADHYFDCRTP------------PPFW-----ARGRFYRKTIGHHAFY
>WP_026396343_Acetobacter_nitrogenifigens
AARTAWGEARGEGAPGMQAVLNVVANRAAQPC-----------WWGRSILSVCLKAE-------QFSCWNENDPNREKL-LAVTE--ADPEFVTASSLAE------SLVAGTL--ADIT------GGADHYYSAFIA------------APGW-----TIGRKPTAHIGHQLFY
>WP_029606320_Kozakia_baliensis
AARTAWGEARGEGVTGMQAVLNVIGNRAAHPG-----------WWGHNISAVCTMPY-------QFSCWNEDDPNLRKL-LTVTD--EDPLYRSAQSMAT------RLVAGTL--PDIT------RGSDSYYATNTP------------KPRW-----ASGRAPQVVIGHHAFY
>WP_088364694_Acetobacter_pasteurianus
GARTAWGEARGEGNNGMAAVLCVGQNRASRPA-----------WWGHDLCSVFLHPW-------QFSCWNAADVNMPKL-LTVTD--MDVQFRETTALAQ------ALVSGHL--TDMT------KGADHYYDTRSP------------RPAW-----ASSQFYCCTIGHHAFY
>WP_088255413_Fimbriiglobus_ruber
LARTICGEARGEGNQGMQAVANVVLNRVAKPG-----------WWGATVKGVCLKPY-------QFSCWNLGDPNRAVI-LNLDT--DYAIYNDALGIAS------GVIDGSL--PDIT------GGATSYFAKGTP------------EPKW-----AAGKNPCAVIGNHIFF
>WP_130821955_Rhizobium_leguminosarum
LARTLYGEARGETAAGREAVADVVMNRVAAHT-----------WFGSSVAGVCLKSW-------QFSCWNANDPNRKVI-ERVSEANADEVFRDCLRIAR------GAVTGAI--KGGS------KGANHYHADSMKR-----------FPAW-----AKRSLETARVGHHIFY
>WP_085908069_Kiloniella_majae
LARTAWGEARSEGSQGMQAVINVVMNRHKDPR----------TWWGRSVRDICLFSYKGVH---QFSAWNEGDANKPKM-LVVDE--TDANFRTALSLAN------MALKGDL--PDIT------GGADHYHTKAI-------------DPYW-----AASGVKVADLGSHLFY
>BAR34614_Mediterranean_phage
MAKTLYGEARGEGTAGQIAVAHVINNRYLKNS-----------WYGSSIQEVCLKDW-------QFSCWNEDDPNRQKL-LELNK--LDPTYLKLVGISY------YVIHKVI--PDPT------NGSTHYHTKAI-------------HPKW-----AQHSKPIIEIGEHKFY
>WP_017303937_Spirulina_subsalsa
IARTIFGEARGESELGQIGVGWVIINRVGEKT-----------WYGRTVKEVCLKPW-------QFSCWNPNDANNSII-KSVEE--GNTLFNQCRENAK------KVLTASV--PDPT------GGATHYHANYIA------------RPTW-----TRGATFTVQIGKHLFY
>WP_084181723_Polaromonas_glacialis
LAKTLWAEARGEGRAGMEAVACVVMNRCNTHY-----------RGCDNVAEVCLDPW-------QFSCWNPGDPNRRSL-DRIDSQ-PDASYQVAFQVAQ------QAIAGSL--ADAT------QGARHYHAVTMRP-----------FPGW-----ARGRT-ARQIGNHLFY
>WP_041224805_Dechloromonas_aromatica
VAKTLWGEARGEGEAGMAAVANVIINRLKRKY-----------RGCDTAAEVCLDPQ-------QFSCWNCDDPNRAKL-TRLHRNSSDGQYQQALQIAE------TALRGGL--RDET------GGALHYVAGTLRN-----------RPKW-----LDGKIPSAVIGNHLFY
>WP_085317832_Derxia_lacustris
VAKTLWGEARGESQAGMEAVACVIDNRKRSGY-----------RGRTTHSAVCLDPK-------QFSCWNLDDPNRRKL-EALDAR-PDDDYRRARAIAE------RLLDGGI--ADPT------RGARHYVTRAARE-----------LTYW-----ARGKSPSAVIGNHAFF
>WP_084005629_Magnetovibrio_blakemorei
LARTAYGEARGEGYAGMQAVANVVMRRATLGG-----------WWGDSVISVCMKKA-------QFTAWNQNDPNAALI-RTKEPNKGDALFDLAYEIAG------LAIAGDL--PDVT------GGATHYYNPRIV------------TPTW-----ISAFNETAVVGQHRFG
>WP_088387000_Roseateles_aquatilis
LARTIWGEARGIGKEGMEAIAAVVANRTNAGP------KAS-PAFGSTVEETCLKPW-------QFSTWNENDPNGPLA-RRVTA--SDQRFAESLAIAT------ATIDGQL--RDRT------DGATLYHSMQVAP-----------VPAW-----SKTALITRNIGGYLFY
>WP_090019153_Limimonas_halophila
AALTLIGEARGEGRDGMTAVAWVIRNRVADPR------------WPGRPARVAREPK-------QFSAWNRRAGNLGNLHRMLQAGFRDELYRSARAIAA------GVFADLL--ADPT------GGATHYHTTNI-------------TPAW-----ADGDKETARLGSHVFY
>WP_053078376_Methylobacterium_tarhaniae
MIRTVYGEAGGESAEGQEAVANVIRNRVLSGR------------YGGSYQDVVTAPR-------QFSVWNPGDPAGTRA-RALSP--DSDTYRRTGEIVD------KVYLTEA--ADPT------RGATSYYNPRAA------------DPAW-----GRTLGNVTDIGNHRFG
>WP_065330826_Epibacterium_mobile
MIRTIAGEAAGETETGQAAVAHVIMNRAQDPR------------WGDNPAEASLEVK-------QFSAWNSGAGGNSIP-ENLKE--GSPQYEQIGRIVD------AVAAGYI--PDPT------GGATHYYSPEGMAKLVTEGHQTNEVPRWLNEASAERNYNNVTIGGHIFT
>WP_096790511_Phaeobacter_piscinae
MIRTIAGEAGRESDTGQAAVAHVIMNRVADER------------WGDNPAEVSLQLK-------QFSAWNNGVGGNSLP-LNLEE--GSAEYERIGRIVD------GVAAGQI--PDVT------GGATHYYSPKGMAAHVAAGEQTNEVPTWLSRESQARGRQNIQIGGHIFT
>YP_009124439_Pseudomonas_phage
LAEAIYFEARGESWRGKEGVAHVILNRMNNPD-----------RWPSTVPGVVYFRC-------QFSYTCDGSR-KAGI-----Q--EKDQWDQSKVVAW------RALKGLS--KDPT------GGADHYLNPAKVKY----------MPSW-----TKTMKKTLRIERHVYY
>QAX98099_Pseudomonas_phage
LAEAVYFEARGEPEIGQIAVAHTVINRMQHDR------------WPSTVAGVLYFKC-------QYSYTCDGSM-RQGI-----K--EPDKWETAKHVAY------NALYGYT--ADPT------GGADHYLNERKVRRA-----NNGKLPRW-----ARKYKRTIKIGNHTFY
>WP_050784887_Pseudomonas_fluorescens
LALNIYHEARGEPEEGQIAVALVTMNRAEWR--------------VENVCPTVYKPW-------QFSWTRSAS--TLPR-----H--EKHAWIKAKTMAQ------EIIEGYH--PDIT------QGSTHFHAQHI-------------RPAW-----HRSFVKTVHIGNHIFY
>WP_124374070_Pseudomonas_chlororaphis
LALNVYHEARGEPKPGQIAVAMVTMNRAEWI--------------PANVCQVVYERG-------QFSWTHSKR--DPTP-----Q--EPRAWKKAQAIAR------SVLDDRH--HDIT------RGATHFHARRV-------------QPAW-----SQELEKTVRIGDHIFY
>WP_093199648_Pseudomonas_yamanorum
LALNIYHEARGEPKQGQIAVGMVTMNRALWD--------------SDAVCEVVYAPD-------QFSWTRTLR--NSQL-----K--EPYAWQNARRVAR------AILEGEY--SDNT------QGATHFHTPSV-------------SPAW-----RNELQRTQKIGNHIFY
>WP_124379063_Pseudomonas_synxantha
LALNIYHEARGEPTHGKIAVGMVTMNRALWD--------------SEAVCDVVYKPK-------QFSWTQTQR--HQML-----Q--EPKAWQDAKQIAH------DILMGEY--DDLT------QGATHFHTRAV-------------KPEW-----RKSLQRIAQIGNHIFY
>WP_119885123_Paracoccus_aestuarii
MAEALYHEARGEGTRGQQAVAEVILNRVDSRV------------FPSSVCGVINQPS-------QFSYTIGG---AKPI-----R--NRAAYQRAVAIAQ------DALSGAP--RQLT------GGATYFHTPAV-------------NPAW-----ANRFQRTVQIGRHIFY
>WP_142661403_Paracoccus_laeviglucosivorans
LSEALYFEARGEGSQGQRAVAEVILNRVDHPR------------FPKTVCGVVNQSG-------QFTYK------KGRI-----R--ERGAYARAQQIAK------AALSGAP--RNLT------DGATYFHTPAV-------------KPKW-----SRKFERTARIGSHIFY
>WP_095638336_Paracoccus_salipaludis
LTEALYHEARGESVKGQRAVAEVILNRVDHPA------------FPKSVCGVINQPK-------QFSYK--GK--VGKI-----R--DRAAFQRAQRVAS------EALAGAP--RNLT------GGATYFHTTYA-------------KPSW-----AKRFTRTTKIGAHVFY
>WP_099246671_Tropicibacter_phthalicicus
LAEALYFEARGETIKGQFAVAEVIMNRVDSKK------------FPGSVCGVINQGTGRKF-ACQFTYTCDGR--PENI-----H--EPTSWDRVGKVAK------LMLAGAP--RGLT------KGATYYHTTAV-------------NPKW-----ARKFSRTAKIGVHLFY
>WP_099912187_Puniceibacterium_antarcticum
LAEALYFEARGESVKGQFAVAEVILNRVDSPR------------YPNSVCGVVHQGTGKKY-SCQFSYTCDGN--PESI-----H--EPKAFAEVGKVAK------LMLSGAP--RALT------DGATHYHTGKV-------------KPKW-----ARKFPLTAQIGTHLFY
>WP_108692149_Pelagivirga_sediminicola
LSEALYFEARGETVKGQFAVAEVILNRVDSPR------------YPNTVCGVIRQGTGQKY-ACQFTYTCDGR--AEVI-----A--EPRAFERVGKIAD------IMVSGAS--RPLT------DGATHYHTKSV-------------SPGW-----ARSFPRTATIGTHYFY
>WP_072629984_Planktotalea_frisia
LSEALYFEARGETIKGQFAVAEVIMNRVASSR------------YPDSVCGVINQGTGRKF-ACQFTYTCDGR--AEVI-----T--EKSNYARLRKIAK------LSMSDLP--KTLT------KGATHYHTTAV-------------KPKW-----SRVFPRTAKIGVHLFY
>WP_093993010_Flavimaricola_marinus
LAEALYFEARGESVRGLFAVGEVILNRVDSGM------------YPGSVCGVVHQGTGRRY-ACQFTYTCDGN--SDVI-----H--ERAAYNRVGKVAR------LLIDGAD--RGLT------DGATHYHTRAV-------------SPSW-----ARRFPMTAQIGSHLFY
>WP_022702803_Pseudorhodobacter_ferrugineus
LAKALYFEARGETVKGQFAVAEVILNRVDSGR------------YPNSVCGVVSQGANDNVKGCQFSYACDGR--ADTI-----R--EKAAYSQVAKIAR------LMLDGAP--RGLT------KGATHFHTTNV-------------NPKW-----ARRFPNTAKFGSHLFY
>WP_107325203_Rhodobacter_veldkampii
LAQALYFEARGESPAGQAAVGEVILNRVDNPA------------YPGTVCGVVHQGNSN---GCQFSYVCDGR--ADRI-----S--EPQIYERVAKIAR------ALLDGAP--RALT------EGATHFHTPAV-------------NPDW-----SRRFARTTRIGAHIFY
>WP_085885557_Oceanibacterium_hippocampi
LAKAVYFEARGEPYMGQLAVALVIANRMQDRR------------YPDSACGVVYQNATRRN-ACQFSFACDGR--SDTP-----R--DPASWARAQGVAD------MVLSRTL--RDLT------DAATHYHADYV-------------APRW-----ASHLQRTQTIGRHVFY
>WP_046866610_Microvirga_massiliensis
LAEAIYFEARSEPEEGQAAVAQVVLNRVRSGL------------YPSSICGVVYQNRHRHL-ACQFTFACEGK--ALRI-----S--EPESWNAAQRIAG------EVLNGKR-YLAEV------GGSTHYHANYV-------------RPYW-----ARRLKKMDVIGRHIFY
>WP_012383863_Beijerinckia_indica
LAEAIYFEARSEPEEGQAAVAQVVLNRVSSGL------------YPASICGVVYQNRQHYH-GCQFSFACEGK--SLKI-----T--EPDAWRTALKVAD------SVTEGRT-YLADI------GGSTHYHANYV-------------RPRW-----AKALKKMDVIGHHIFY
>WP_007039361_Thiorhodococcus_drewsii
LALNIYHEARSEPESGQIAVARVTLNRVRSKA------------FPGSICAVVQQGGTKRN-RCQFSWWCDGR--SDRP-----K--NARAWQRAMEIAR------KVLDDAV--PDPT------RGALYYHATYC-------------KPSW-----SRAYRRTTQIGSHLFY
>WP_028579120_Desulfobulbus_japonicus
LTLNVYHEARSEPEIGQLAVAHVTLNRAISKH--------------TSVGEVVTAPY-------QFSWTFQKK--SYFP-----T--EFNALQQSAGVAL------KALTT----PDFT------DGATFYHRTDV-------------HPNW-----ASDMVFIAQYGSHLFY
>WP_092221748_Desulforhopalus_singaporensis
LTLNVYHEARSEPQIGQVAVALVTLNRANESK--------------RPIKEVVQEPY-------QFSWTFQKD--SYLP-----D--DPKAFLECMRSVY------IALRT----EDFT------HGATHYHLDNI-------------APDW-----SSQFTYLNQFGRHKFY
>WP_073614728_Desulfopila_aestuarii
LTLNVYHEGRSEPQVGQVAIVNVTLNRAKEQN--------------LPIKDVVTQPY-------QFSWTKNKN--SYVP-----Q--DTRAFLQCLQSVY------IALQN----TDIT------QGATHYHLDTV-------------NPDW-----ASHFTYIDQFGSHKFY
>QCG76535_Klebsiella_phage
IAKNVYFEARGEGVKGMTAVAQVTKNRVNYGK------------FPSTYCKVVYQPG-------QFSWVGKKK--HKLD-----R--KDEEWKQAKEIAR------LVYYMDL-PVDPT------KGALYFHSKDT-------------KPYWTK---DKDFKRTSKIGNHVFY
>WP_132243280_Marinisporobacter_balticus
LAKAITGEARGEPYTGQVAVGAVVLNRTRHPS------------FPNTIAGVIYQPG-------AFTAVSDGQI--NLA----PA-------ESCVKAAQ------DALNG----WDPT------GGCRYYWNPATA------------TSKW-----IWSRKVIKKIGKHWFG
>WP_120167712_Thermohalobacter_berrensis
LARAIYGEARGEPYIGQVAVGAVILNRVQNPK------------FPNSIASVVYQPG-------AFTAVSDGQI--NLS----PD-------DTALRAAR------DALNG----WDPT------YGCLYYWNPAKA------------RSPW-----IWTRKVVLKIGKHWFG
>WP_012283556_Heliobacterium_modesticaldum
LARAIHGEARGEPYEGQVAVGAVIINRTKHAS------------FPNSVHGVIFQPG-------AFTAVNDGQIWTPLK----PT-------DSANKAAR------DALAG----WDPT------GGCIYYWNPATA------------TSRW-----IWSRPVVKQIGKHYFA
>WP_101298747_Hungateiclostridium_saccincola
LAHIIHGEARGEPYVGQVAVGAVILNRVRDSR------------FPNTIAGVIYQPG-------AFEAVADGQI--NLP----PN-------ETSYKAAR------DALNG----WDPT------GGAIYYYNPATA------------KSKW-----IWTREIITTIGKHNFA
>WP_045672050_Paenibacillus_beijingensis
MANAVYGEARGEPYEGQVAVAAVIINRLKSPS------------FPNSISGVIFQPG-------AFTAVADGQI--WLT----PN-------ERARKAVL------DALNG----WDPT------GGCTYYFNPVTA------------TSKW-----IWTRPQVKTIGKHIFC
>WP_042619486_Agrobacterium_tumefaciens
-VNTVLAEAAGEGDDGMAGVAAVIKSRSGL--------------RGLSPADVVRQPK-------QFTGYEAPG--AEVA-KSFN---DPDARAKAERIID------GVFTGEI--PDPTVGPD-GKGADHYHADSV-------------NPDW-----AGKMPATAKIGRHQYY
