# Supplementary material for: Horizontally acquired antibacterial genes associated with adaptive radiation of ladybird beetles
Source: BMC Biol. 2021 Jan 14;19:7. doi: 10.1186/s12915-020-00945-7 (PMC7807722; doi:10.1186/s12915-020-00945-7)
Supplement: Supplementary file 4 — Additional file 4: Multiple sequence alignment of the ladybird cwh protein sequences. [file 12915_2020_945_MOESM4_ESM.fas]

>Adalia_bipunctata_C1
---------------------------------------------------------MSGKEVLAKTVYAEARGEPPEGWRWVAWVIKNRAHLNRSYWGGGSIKRVCLHPGQFECWDKCDVDDLRI-GEPSLYAQIKSMTDRIYDEPMHNDPTGGCDHYNNPDAEPYREWRNN----VTTVRRIGSHVFYRSK*----------------------------
>Adalia_bipunctata_C2
-----------------------------MRSSLLLSFLVGT-----VFVAVS--EALTDREIFAKTVYGEARGESEEGQKWVAWVIKNRARANKSYWGGSKIGDVCRKRLQFSSWNGK--IDIVI-NEPRKYQKILQLTNSIYDAPASQDPTGGSDHFHVKSMKKYPSWVKN----CRVVKTVGNHIFYKSLV*---------------------------
>Afissula_bisquadripunctata_C1
---------------------------------------------------------MGGKEILAKTVYAEARGEPTEGQKWVAWVIKNRAAANRSYWGGSRIKDVCLSPGQFECWNGV--TDIHI-HERSLYNRIKDMTDEIYDSPICEDPTGGCDHYNNPDKEGYPDWTRN----CNKKRKIGDHWFYKSK*----------------------------
>Afissula_bisquadripunctata_C2
-------------------------MAVEKIKRTTICVLV-------LILSVS---ALSDREIFAKTVYGETRGEPVEGQIWVAWVIKNRARANKSYWGGSKIGDVCRHPYQFEPWNGK--TDIVI-KEPDVYKRIKKLTDQIYDAPASQDPTGGSQYFHSTSMKKYPKWVKR----VKKTRTIGKHIFYKSR*----------------------------
>Cheilomenes_sexmaculata_C1
---------------------------------------------------------MTGKEILAKTVYAEARGEPEEGWVWVAWVIKNRAHLNRSYWGGSRIKNVCLHPGQFECWDNV--DDIHI-GNRGLYRRIKDITDEIYDSPMCDDPTGGCDHYNNPDAEPYREWRNN----VHTIRRIGNHVFYKTK*----------------------------
>Cheilomenes_sexmaculata_C2
-----------------------------MRSSVLISFLVVV-----LYVGVS--EALTDREIFAKTVYGEARGEPREGQEWVAWVIKNRARANKSYWGGSIIGDVCRKRLQFSSWNGK--TDIEI-KEPAKYQKILQMTNSIYDAPHSQDPTGGCDHFHSKNMKKYPSWINN----CRKVKTIGNHIFYKSLHL*--------------------------
>Chilocorus_bijugus_C2a
-----------------------------MRP--YIFVLCIY-----LFIEAAEIAAMDDKEILAKTIYGEARGEPSEGKLWVAWVIKNRARANKKYWGGSKIGDVCRKRLQFSSWNGK--SDIVI-KEPAVYQKIQELVDTIYDAPASQDPTGGCDHFHTKQMKVYPSWIKN----CKMVRTIGNHIFYKSLRL*--------------------------
>Chilocorus_bijugus_C2b
----------------------------MMKHNQFMFKF-----------------AMDCREIFAKTIYGEARGEPEEGQVWVGWVIKNRARANKSYWGGSRIGDVCRHHLQFEPWNGR--SDIAI-NEPGVYRRIRELANSIYDAPAKS---------------------RS----NRRM*----------------------------------------
>Coccinella_septempunctata_C1
---------------------------------------------------------MGDREILAKTVYAEARGEPEKGWECVAWVIKNRANANREYWGGSNIGNVCLKDGQFECWNGK--KDIHI-DDPATYARIKRMTDRIFDEPMRNDPTGGCDHYNNPKKEGYPAWTRN----CDRVMKVGNHVFYKQK*----------------------------
>Coccinella_septempunctata_C2
-----------------------------MRSSSFLFLLMSA-----VLVSVS--EALTDREIFAKTVYGEARGEPQEGQIWVAWVIKNRARANKSYWGGSKIGDVCRKRLQFSSWNGK--SDIVI-NEPAKYQQILQLTNAIYDAPASQDPTGGCDQFHSKKMKKYPSWTKN----CKEVKTIGNHIFYKSL*----------------------------
>Coccinella_transversalis_C2
-----------------------------MRSLSLSLFTISA-----VLVSVS--EALTDREIFAKTVYGEARGESQEGQIWVAWVIKNRARANKSYWGGSKIGDVCRKRLQFSCWNGK--TDIVI-NEPAKYQQILRLTNGIYDAPASQDPTGGCDHYHSKKMKKYPSWTKN----CREIKTIGNHIFYKSL*----------------------------
>Coelophora_bissellata_C1a
---------------------------------------------------------MNDREIFAKTIYAEARGEPEEGWDSAAWVIKNRAHANRDHWGGSSIGSVCRQPYQFECWNGR--NDIEI-DDPATYRRIRERTDRIYDAPMSSDPTGGCDHYNNPKKEGYPAWTNN----CDRKMEVGDHVFYKEKK*---------------------------
>Coelophora_bissellata_C1b
--------------------------------------------------------MDDDREILATTVYAEARGEPEEGWEAVAWVIKNRAYADRRHWGGHRIGKVCRHPYQFECWNGV--DDIYI-GDKATYRRIKRVTDRIYDEPMCNDPTGGCDHYNNPKKEGYPAWTKK----CDRVMKIGNHVFYKEK*----------------------------
>Coelophora_bissellata_C2
------------------------------MRTLILFGLVSA-----VSLTVS--EALTDREIYAKTVYAEARGEPEEGQKWVAWVIKNRARANKSYWGGNVIGDVCRKRLQFSSWNGK--TDIAI-NEPAKYQKILQLTNSIYDAPASQDPTGGVDHFHTKQMKKYPSWTKN----CRKVKTIGNHIFYKSL*----------------------------
>Cryptogonus_hainanensis__C1
---------------------------------------------------------MDNREIFAKTVYAEARGEPPEGQEWVAWVIKNRARENRSYWGGRKIGDVCRHPGQFECWNDR--SDIPI-HERDVYRRIEKITNRVYDAPANQDPTGGCDHYNNPQKEGYPGWTRN----CRRVRDIGNHVFYKSNC*---------------------------
>Cryptogonus_hainanensis_C2
-----------------------------MKKVTCVVGFLQI----FILFFCLTAGEMDEKEVYAKTVYAEARGEPLEGQIWVAWVIKNRAKANKSYWGGKNIKDVCLKPKQFSCWNGK--TDIEI-KEKATYQKIRQLTDSIYDAPSTEDPTQSADSYHSKNMKKYPSWIKN----CEKIRTIGNHIFYRSKGL*--------------------------
>Cryptogonus_orbiculus_C1
---------------------------------------------------------MDDREIFAKTVYAEARGEPSRGQEHVAWVIKNRARENRSYWGGSNIGNVCRQPGQFECWNGR--NDIPI-HEREAYGNIRRMTDRVYDAPASQDPTGGCDHYNNPKKEGYPAWTRN----CDRVRDIGDHVFYKSNC*---------------------------
>Cryptogonus_orbiculus_C2a
-----------------------------MKEVTCVLGFLQI-----LVLFSLTAGELNVYDVYGKTVYAEAKDEEFAGRFWIAWVIKNRARENKPYFGGNKIVDVCLK---FPCWNGK--TDIEI-NEPQTYDYIRKMIDNLLLTPSIEDPTSGSNSYHNKNMKEYPTWTKN----CDETKTIGNNVFYRC*-----------------------------
>Cryptogonus_orbiculus_C2b
-----------TQYYQLQVESVGIILRSEMKQVTFVFGLIQI----FTLFFCLTAGELSEKEVYAKTVYAEARGEPLEGQTWVAWVIKNRAKANKSYWGGSKIKDVCLKPKQFSCWNGK--TDIVI-TEPKTYEKIRSLTDSVYDSPATEDPTQRADSYHSKKMKKYPSWIKN----CVEIKTIGNHIFYRSV*----------------------------
>Cryptolaemus_montrouzieri_C1a
---------------------------------------------------------MSDRETFAKTVYAEARGEPENGQEAVAWVIKNRAAKNRSYWGGSKIGNVCKQKGQFECWNGV--SDIPI-HEKDSYNKIKKMTDRVYDAPLSSDTTGGCDHYNNPKKEGYPGWTNN----CDRVMDIGDHVFYKAKQ*---------------------------
>Cryptolaemus_montrouzieri_C1b
---------------------------------------------------------MDGREVFAKTVYGEARGEPEDGQEAVAWVIKNRAAADRSYWGGRRIKNVCLHPGQFEVWDDC--DDIPI-REPQLYRRIKKMTDRIYDAPLSDDPTGGCDHYNNPSKEGYPAWTQN----CRRVMKIGNHQFYKSKH*---------------------------
>Cryptolaemus_montrouzieri_C2
-------------------------MPVFPGATVLIFLFAFG-----AILAVK----MDDKEIFAKTVYGEARGEPEEGQIWVAWVIKNRARANKSYWGGSKIGDVCRKPLQFSSWNGK--SDIVV-NDRRTYEKIKRLTDSIYDAPASEDPTGSSDHFHSKNMKKYPSWIRN----CNEVKTIGNHIFYKSIRL*--------------------------
>Micraspis_discolor_C1a
---------------------------------------------------------MSGKEILAKTVYGEARGECEQGWEWVAWVIKNRADANKDYWGGYRIKDVCLHPGQFECWNN---GDIPI-YDRDVYRRIKAVTDRIYDSPMYGDPTGGCDHYNNPDAEPYREWRNN----VNTVRRIGNHVFYKSKN*---------------------------
>Micraspis_discolor_C1b
---------------------------------------------------------MHGKEVFAKTVYGEARGEPKKGWIWVAWVIKNRAYFDKEYWGGNSIKKVCLHPGQFEVWNYV--DDIHI-SDRRLYNSIKEITDEIYDADMDEDPTGGCDHYNNPDKEPYREWRNN----VRTVCRIGNHVFYKSKHL*--------------------------
>Epilachna_insignis_C1
---------------------------------------------------------MGGKEIFAKTVYAEARGEPTLGQKWVAWVIKNRAAANRSYWGGGSIRNVCLKQGQFECWNGV--DDITI-DEPDVYRRIKRMTDEIYDASDSDDPTGGCDHYNNPDKEGYPPWTNN----CEKVRKIGNHQFYRGR*----------------------------
>Epilachna_insignis_C2
--------------------------MSFYLCVIFNFVLFMK-----ILVTVS---ALDDKEIFAKTVYGEARGEPVEGQVWVAWVIKNRARANKSYWGGSKIGDVCRHPKQFQPWNGK--SDILI-KEPSVYQRIKTLTDKIYDAPASQDPTGGSDHFHSSKMKKYPSWIRR----CKKTKTIGNHIFYKSLRL*--------------------------
>Epilachnini_sp_C1a
---------------------------------------------------------MSGKEVFAKTVYAEARGEPTLGQEWVAWVMKNRAAANRGYWGGRSIRDVCLKEGQFECWTGI--SDIPI-DEPSVYRKIKQMTDRIYGAPCSDDPTGGCDHYNNPDKEGYPAWTHN----CEKVRKIGNHWFYRSRT*---------------------------
>Epilachnini_sp_C1b
---------------------------------------------------------MSERDIFAKTVYAEARGEPENGQEWVAWVIKNRSAANKSYWGGNNIKDVCLERGQFECWNNV--NDIPI-HERDRYESIKRMTDRIYDAPSSADPTGGCDHYNNPDKEGKPAWTQN----CYEKNKIGNHQFYKGK*----------------------------
>Epilachnini_sp_C2
-------------------------------MGLYLCAVLNL-----MFVLGSFAKGMDDREIFAKTVYGEARGEPVEGQIWVAWVIKNRARANKSYWGGSKIGDVCRHRYQFQPWNGK--TDIII-TEPAVYEKIKKLTDKIYDAPGSEDPTGGSDHFHSSKMKKYPSWTKR----CRKTKTIGNHIFYKSLRL*--------------------------
>Harmonia_axyridis_C1a
---------------------------------------------------------MSDRDIFAKTIYAEARGEPQEGWEAVAWVIKNRAHANRRHWGGSRIGGVCRQPYQFECWNGR--DDIVI-DDPALYRRIKRVTDRIYDEPMSRDPTGGCDHYNNPQKEGYPDWTRK----CNRKMEVGNHVFYKEK*----------------------------
>Harmonia_axyridis_C1b
---------------------------------------------------------MSDRDIFAKTIYAEARGEGPEGWEAAAWVIKNRAHANRQHWGGSSIGRVCRQPYQFECWNGR--NDIEI-DDPALYNRIKRVTDRIYDEPMSRDPTGGCDHYNNPQKEGYPDWTRN----CNRKMDVGNHVFYKEK*----------------------------
>Harmonia_axyridis_C2
-----------------------------MRSFVITAVLISA-----MYVAVT--EALTDREIFAKTIYGEARGEPVEGQRWVAWVIKNRARANKSYWGGSVIGDVCRKRLQFSSWNGK--TDIAI-GDPSTFQKILQLANSIYDAPASEDPTGGCDHFHSKKMKKYPSWIRN----CKEVKTIGNHIFYKSV*----------------------------
>Harmonia_dimidiate_C1a
---------------------------------------------------------MSDRDIFAKTIYAEARGEPQEGWEAVAWVIKNRAHANRRHWGGSRIGRVCRQPYQFECWNGC--DDIDI-DDPALYRRIKRVTDRIYDEPMSRDPTGGCDHYNNPQKEGYPGWTRN----CDRKMDVGNHVFYKEK*----------------------------
>Harmonia_dimidiate_C1b
---------------------------------------------------------MSDRDIFAKTIYAEARGEPQEGWEAAAWVIKNRAHANRQHWGGSSIGNVCRQPYQFECWNGR--NDIEI-DDPALYNRIKGVTDRIYDAPMSRDRTGGCDHYNNPQKEGYPDWTRN----CNRKMDVGNHVFYKEK*----------------------------
>Harmonia_dimidiate_C2
-----------------------------MRSLVISAVLISA-----MCAA----EALTDREIFAKTIYGEARGEPEEGQRWVGWVIKNRARANKSYWGGSVIGDVCRKRLQFSSWNGK--TDIVI-NDPSTYQKILQLANSIYDAPASDDPTGGCDHFHSKKMKKYPSWIRN----CREVKTIGNHIFYKSL*----------------------------
>Henosepilachna_vigintioctopunctata_C1
---------------------------------------------------------MGGKDIFAKTVYGEARGEPTKGQEWVAWVIKNRAHANRSYWGGSRIEDVCLKRGQFEVWNN---GDFDV-TEPSVYRKIKNMTDEIYDAPMCDDPTGGCDHYNNPDKEGYPSWTNN----CNKVKKIGDHWFYRGK*----------------------------
>Henosepilachna_vigintioctopunctata_C2
-----------------------------MRFFVLVLFNFLF-----TAKLFESVSALTDREIFAKTVYGEARGEPVEGQIWVAWVIKNRARANKKYWGGSKIGDVCRHPYQFEPWNGK--TDIKI-TEPAVYKRIKTLTDQIYDDPPSQDPTDGSQYFHSTYMKKYPSWVKN----CKK------------------------------------------
>Illeis_koebelei_C2
------------------------------MRSQILITLVGA-----ILVSVSVADALTDREIFAKTVYAEARGESREGQIWVAWVIKNRARANKSYWGGSRIGDVCRKRLQFSSWNGK--NDIVI-NEPAKYQKILQLTNAIYDAPASQDPTGGADHFHTIQMKKYPSWVKN----CRKIKTIGNHIFYKSL*----------------------------
>Lemnia_duvauceli_C1
---------------------------------------------------------MSDREILAKTVYAEARGEPVEGWEAVAWVIKNRAHADRSHWGGNRIKNVCRHPSQFECWND---GDIYI-SDQATYRRIKRVTDRIYDEPMCNDTTGGCDHYNNPQKEGYPAWTRN----CVRVMTIGNHVFYRERR*---------------------------
>Lemnia_duvauceli_C2
------------------------------MRSLVLFGLISA-----VAVTVS--EALTDREIYAKTVYAEARGEPQEGQIWVAWVIKNRARANKSYWGGSVIGDVCRKRLQFSSWNGK--TDIVI-NEPAKYQKILQLTNSIYDAPATQDPTGGVDHFHTKQMKKYPSWTKN----CRKVKTIGNHIFYKSL*----------------------------
>Lemnia_saucia_C1a
---------------------------------------------------------MDDREIFAKTIYAEARGEPEEGWDSAAWVIKNRAHANRDHWGGSSIGSVCRQPYQFECWNGR--NDIPI-DDPATYNRIKQRTDRIYDQPMHNDPTGGCDHYNNPKKEGYPEWTRN----CDRKMDVGDHVFYKEKK*---------------------------
>Lemnia_saucia_C1b
---------------------------------------------------------MSDREIFAKTVYGEARGESEEGWEAVAWVIKNRAHANRRHWGGSRIGNVCRHPNQFECWED---GDIYI-NDHATYRRIKRVTDRIYDEPMCNDTTGGCDHYNNPKKEGYPSWTRN----CNRVMTIGNHVFYKEK*----------------------------
>Lemnia_saucia_C2
-----------------------------MRRSLFLFGLISA-----ATVAVS--EALTDREIYAKTVYAEARGEPEEGQIWVAWVIKNRARANKSYWGGSVIGDVCRKRLQFSSWNGK--TDIVI-NEPAKYQKILQLTNSIYDAPASQDPTSGVDHFHTKQMKKYPSWTKN----CRKVKTIGNHIFYKSL*----------------------------
>Megalocaria_dilatata_C1a
--------------------------------------------------------------------------------------IKNRANANRQHWGGSSIGNVCRQPYQFECWNGR--NDIHI-DDPVTYGRIKRMTDSIYHEPMSNDPTGGCDHYNNPKKEGYPDWTRN----CDRVKDVGDHVFYKQK*----------------------------
>Megalocaria_dilatata_C1b
----------------------------------------------MAAQCAFGEPTMSDREIFAKTVYAEARGEPEKGWIFVAWVIKNRAYANRRHWGGSKIGNVCRHPNQFECWNGC--SDIYI-DDPATYRRIKRVTDRIYDEPMCNDPTGECDHYNNPKKEGYPGWTRN----CHRVVEVGNHVFYREK*----------------------------
>Megalocaria_dilatata_C2
------------------------------MRCTILFGLIGA-----MLATVS--EALTDREIFAKTVYAEARGEPLEGQIWVAWVIKNRARANKSYWGGSKIGDVCRKPLQFSSWNGK--TDIVI-KEPAKYQQILTLTNSIYDAPASQDPTGGVDQFHTKQMKKYPSWTKN----CKKVKTIGNHIFYKSL*----------------------------
>Micraspis_discolor_C2
-----------------------------MRPSILISFVMGA-----VFVEVS--QALTDREIFAKTVYGEARGEPLEGQIWVAWVIKNRARANKSYWGGSKIGDVCRKRLQFSSWNGK--SDIVI-NEPAKYQQILQLTNSIYDAPASQDPTSGSDSFHSKHMKNYPSWTKG----IKKIKTIGNHIFYKSL*----------------------------
>Oenopia_conglobata_C1a
---------------------------------------------------------MSGKEILAKTVYAEARGEPELGWKWVAWVIKNRADGNKRYWGGSRIKNVCLHPGQFECWDNV--SDIHI-NDHSLYRRIKAVTDDIYDQPMYNDPTGGCDHYNNPDAEPYRSWRDN----VNTVRRIGNHVFYKSK*----------------------------
>Oenopia_conglobata_C1b
---------------------------------------------------------MSGKKILATTVYAEARGEPELGWKWVAWVIKNRAHANKRYWGGRRIKDVCLHPGQFECWDDV--DYIKI-RNQDLYEEIKEITDDIYDQPMSEDPTGGCDHYNNPDAEPYRPWRDN----VNFVRRIGKHVFYKSKNLTESSSESSDSEEEADAPSPSWSCQLS*
>Oenopia_conglobata_C2
-----------------------------MRLEVLLFSVIGA-----AFMAGS--EALTDREIFAKTVYGEARGEPREGQIWVAWVIKNRARANKSYWGGSKIGDVCRKRLQFSSWNGK--TDIVI-NDPATYQKILELTNSIYDAPASDDPTGGSDHFHSKKMKKFPSWVKN----CRELKTIGNHIFYKSK*----------------------------
>Oenopia_sauzeti_C1
---------------------------------------------------------MSGKEILAKTVYAEARGEPRLGWEWVSWVIKNRAHLNRSYWGGRSIKNVCLHPGQFECWDNV--DDIYI-NDHSLYRRIKAVTDEIYDAPMSEDPTGGCDHYNNPDAEPYREWRNN----VNTIRRIGNHVFYRSK*----------------------------
>Oenopia_sauzeti_C2
-----------------------------MRSALLLFSVLGT-----AFIAGS--EALTDREIFAKTVYGEARGEPREGQIWVAWVIKNRARLNRSYWGGSKIGDVCRKNLQFSSWNGK--SDIVI-NEPAKYQNILQLTNSIYDAPVSDDPTGGSDHFHSKKMKKYPSWVKN----CREIKTIGNHIFYKSK*----------------------------
>Platynaspis_hainanensis_C1
---------------------------------------------------------MSDREIYAKTVYAEARGECPEGQEWVAWVIKNRARMNRSYWGGRRIRDVCLKSGQFECWNGC--SDIYI-GEPDVYRRIKKMTDRIYDAPHNEDPTGGCDHYNNPDKEGYPAWTRN----CERVAKIGNHVFYRSG*----------------------------
>Platynaspis_hainanensis_C2
---------------------MIYEHKMNFSGFFIVTCFVIC-----FSSIFAV--ELTDKEIFAKTIYGEARGEPEEGQIWVGWVIKNRARANKSYWGGSKIGDVCRKNKQFSCWNGK--DDIVI-KDNKTFEKIQTLADSLYDAPASDDPSEGSDQFHSKKMNLYPSWTKK----CKKIKTIGNHIFYRSLNI*--------------------------
>Platynaspis_maculosa_C1
---------------------------------------------------------MSGREIYAKTVYAEARGECPEGQEWVAWVIKNRARLNRSYWGGSSIRDVCLHRGQFECWNDC--SDIYI-GEHDVYRRIKRMTDRVYDASYSEDPTGGCDHYNNPDKEGYPSWTRN----CTRVAEIGNHVFYRSG*----------------------------
>Platynaspis_maculosa_C2a
---------------------------------------VVS-----LTSVCAVSENLSEREIFAKTIYGEARGEPEEGQIWVGWVIKNRAKSNKSYWGGSKIADVCLKNKQFSCWNGK--DDIVI-KEKNTYDKIKTLADKIYDAPASEDPTEGSDQYHSKNMRKYPSWIKN----CKEIRTVGNHIFYKSLK*---------------------------
>Platynaspis_maculosa_C2b
-----------------KQSRRLSNNEMKLTGLSVVASLVLS-----LTSVFAA--NLTEREVFAKTIYGEARGEPVEGQIWVGWVIKNRARANKSYWGGSNIADVCRKDKQFSCWNGK--DDIII-KEEEVYEKIKILADVLYEVPAEDDPSQGSNQFHSKNMPKYPDWTKN----CEKIRTIDNHIFYRALT*---------------------------
>Propylea_japonica_C1a
---------------------------------------------------------MDDREIFAKTIYAEARGEPEEGWDSAAWVIKNRADANRDHWGGSSIGSVCRKPYQFECWNGR--NDIPI-DDPATYNRIKQRTDRIYDAPMHNDPTGGCDHYNNPKKEGYPDWTRN----CDRKMEVGDHVFYKEKK*---------------------------
>Propylea_japonica_C1b
---------------------------------------------------------MSDREIFAKTVYAEARGEPEEGWEAVAWVIKNRAHANRRHWGGSRIGSVCRHPYQFECWND---GDIHI-GDHATYRRIKRVTDRIYDEPMCNDTTGGCDHYNNPKKEGYPGWTRN----CRRVMTIGNHVFYKEK*----------------------------
>Propylea_japonica_C2
-----------------------------MRRSLFLFGLISA-----ATVAVS--EALTDREIYAKTVYAEARGEPEEGQIWVAWVIKNRARANKSYWGGSVIGDVCRKRLQFSSWNGK--TDIVI-NEPAKYQKILRLTNSIYDAPASQDPTGGVDHFHTKQMKKYPSWTKN----CRKVRTIGNHIFYKSL*----------------------------
>Propylea_luteopustulata_C1
--------------------------RGEPEGLRVQTFESQFGRVFLHEFITSYNLNMDDREIFAKTIYAEARGEPEEGWDSAAWVIKNRADANRDHWGGSSIGAVCRQPYQFECWNGR--NDIPI-DDPATYNRIKERTDRIYDAPMHNDPTGGCDHYNNPKKEGYPEWTRN----CDRKMDVGDHVFYKEKK*---------------------------
>Propylea_luteopustulata_C2
-----------------------------MRGSLFLFGLISA-----ASVAVS--EALTDREIYAKTVYAEARGEPEEGQIWVAWVIKNRARANKSYWGGSVIGDVCRKRLQFSSWNGK--TDIAI-NEPAKYQKILQLTNRIYDAPASHDPTGGVDHFHTKQMKKYPSWTKN----CRKVRTIGNHIFYKSL*----------------------------
>Pseudoscymnus_sp_C1a
---------------------------------------------------------MSDRDTFAKTVYAEARGESSEGQEAVAWVIKNRAKENREYWGGSSIGDVCRKPGQFECWNGR--DDIEI-KERETYKNIKRMTDRIYDAPSRNDTTGGCDHYNNPDKEGYPGWTKN----CDRKQKIGNHQFYKSKH*---------------------------
>Pseudoscymnus_sp_C1b
---------------------------------------------------------MGGKEIFAKTVYGEARGEPTKGQIWVAWVIKNRALANKSYWGGSKIRDVCLEPGQFEVWNNC--SDIPI-NEPKEYRKIKQLTDEIYDAPACDDPTGGCDHYNNPDKEGYPAWTKN----CHRIRTIGNHQFYKSK*----------------------------
>Rodolia_pumila_C1
---------------------------------------------------------MSDREILAKTVYAEARGEPELGWVWVAWVIKNRAAMNRSYWGGSRIRDVCLCNGQFECWND---GDIHI-NDRSLYNRIKRVTDQIYDAHTSEDPTGGCDHYNNPDKEGYPPWTQN----CRKVRTIGNHVFYKSFT*---------------------------
>Rodolia_pumila_C2
--------------------------------MLLEIVLFVT-----IFSTVT--MELDDREIFAKTIYGEARGEPVEGRIWVGWVIKNRANANKARWGGSKIGDVCRKRLQFEPWNGK--TDINI-SEPRVYARIKELADKLYDAPADEDPTGGSNHFHSTLMTKYPSWSKT----CHKTKTIGHHIFYKC*-----------------------------
>Scymnus_sp1_C2
-----------------------------MSTTTYIVVSTI------LLFFGSFSLAMDDKEVFAKTLYGEARGEPKEGQIWVAWVIKNRAKANKSYWGGSEIRDVCLKPKQFSCWNGK--TDIVI-NDATTYNKLKILTDGIFDALPSDDPTGGCDHYHSKKMKIYPTWTKN----CNKVKTIGNHIFYKSISL*--------------------------
>Scymnus_sp2_C1
---------------------------------------------------------MDARETFAKTVYAEARGEPEEGQEWVAWVIKNRAKKNRSYWGGSSIRDVCRKPGQFECWNDR--NDIKI-NEPEIYRRIKRMTDRIYDAPSSHDPTGGCDHYNNPQKEGYPDWTRN----CDRIRDIGNHVFYKGKH*---------------------------
>Scymnus_sp2_C2
-----------------------------MSVRTYIVLLNV------LFLYGSCSLAMDDKEVFAKTLYGEARGEPREGQIWVAWVIKNRATANKAYWGGNKIRDVCLKPKQFSCWNDK--TDIVI-NDHTIYNKLKILTDGIFDALPSDDPTGGCDHYHSKKMKTYPSWTKN----CNEIKTIGNHIFYKSKTL*--------------------------
>Scymnus_sp3_C1
---------------------------------------------------------MDERETFSKTVYAEARGESEEGQKWAAWVIKNRAEKDRSYWGGNSIGGVCRQPGQFECWNGR--NDIEI-DEPDNYRRIKKMTDRIYDAPSSHDPTGGCDHYNNPQKEGYPDWTRN----CDRKRDIGNHVFYKGKH*---------------------------
>Scymnus_sp3_C2
PRVTRKDIIHQHPDSAINLIRVIYMKREFAQKKAKMSGKTYIVLFSILVFFGSLSQAMDDKEVFAKTLYGEARGEPKEGQIWVAWVIKNRAHANKSYWGGSKIRDVCLKPKQFSCWNGK--TDIII-NDRTTYNKLKILTDGIFDALPSDDPTGGCDHYHSKKMKTYPSWTKN----CNEIKTIGNHIFYKSKSL---------------------------
>Scymnus_sp4_C1
---------------------------------------------------MKLIGAMDERETFAKTVYAEARGESEEGQEWAAWVIKNRAEKNRGYWGGSSIGGVCRQPGQFECWNGR--NDIEI-NEPDNYRRIKRMTDRIYDAPGSHDPTGGCDHYNNPQKEGYPDWTRN----CDRQRDIGNHVFYKGKH*---------------------------
>Scymnus_sp4_C2
-----------------------------MGARTFIVFLNIS------LFFGSLSLAMDDKEVFAKTLYGEARGEPKEGQIWVAWVIKNRANDNKSYWGGSKIRDVCLKPKQFSCWNGK--TDIVI-NDRTTYDKLKIMTDGIFDAPSSDDPTGGCDHYHSKKMKIYPSWTRN----CNEIKTIGNHIFYKSKSL*--------------------------
>Scymnus_sp5_C1
---------------------------------------------------------MDDKEIFAKTVYAEARGEPREGQEWVAWVIKNRAKENRGYWGGSNIGNVCRKPGQFECWNGR--NDIEI-TEPDNYRRIKRMTDRIYDEPHSYDPTGGCDHYNNPQKEGYPGWTRN----CERKRDIGDHVFYKGKH*---------------------------
>Scymnus_sp6_C1
---------------------------------------------------------MSDREIFAKTVYAEARGEPPEGQEWVAWVIKNRARENRGYWGGSNIGDVCRKPGQFECWNGR--NDIDTSHEPDNYRRIKRMTDRVYDSSSRNDPTGGCDHYNNPSKEGYPAWTRN----CDKKRKIGNHVFYKSNC*---------------------------
>Scymnus_sp6_C2
----------------------------MSNVINIVSFTILV-----IVLHSETVSSMDDKEVFAKTLYGEARGEPEEGQKWVAWVIKNRAHKNKSYWGGSRIRDVCHKPKQFSCWNGK--TDIII-KERSTYNRIKKMTDEIFDASILEDPTSGCDHYHSSHMSVFPSWIRN----CDEVRRIGNHIFYRSKNL*--------------------------
>Sticholotis_sp_C1
---------------------------------------------------------MGGRKIFAKTVYGECRGEPTEGIEWVCWVIKNRAAENKSYWGGSRIENVCLHPGQFEAWQY---GDIHI-DDSRAYERIKRITDRIYDAPLCEDPTGGCDHYNNPDKEGYPPWTQN----CHRIRKIGDHVFYRSK*----------------------------
>Sticholotis_sp_C2
SLAFIQALPENTGVSWKKPEAVTLLLMVQCQRTKNSAHLKHY---KLGTLRFSVSAVDTDKVIFAKTVYCEARGESVEGQKWVAWVIKNRASANKASWGGSKIGNVCKKPKQFSCWNGK--TDIKI-AEPLAYKKILALTNTIYDEPMSKDPTKGSDHYYSTSMTTKPSWVTSPKSTCKKTSAIGRHVFYKCRL----------------------------
>Vibidia_duodecimguttata_C1
---------------------------------------------------------MDDREILAKTIYAEARGEPEEGQRYAAWVIKNRADANRQHWGGSSIGRVCRQPYQFECWNGR--NDIQI-DDPATYNRIKRMTDRIYDEPMRNDPTGGCDHYNNPKKEGYPEWTRN----CHRRMDVGDHVFYKEK*----------------------------
>Vibidia_duodecimguttata_C2
-----------------------------------------------------------------KTVYAEARGEPQEGQVWVAWVIKNRARANKSYWGGSKIGDVCRKRLQFSSWNGK--TDIVI-NEPAKYHQILELTNSIYDAPASQDPTGGVDHFHTKQMKKYPSWTKN----CRKVKTIGNHIFYKSL*----------------------------
